# Supplementary material for: Fully Aqueous Self-Assembly of a Gold-Nanoparticle-Based Pathogen Sensor
Source: Int J Mol Sci. 2023 Apr 20;24(8):7599. doi: 10.3390/ijms24087599 (PMC10145400; doi:10.3390/ijms24087599)
Supplement: Supplementary file 1 [file ijms-24-07599-s001.zip]

Archive with 1 entries (1 files):
- ijms-2322969-supplementary.pdf
